# Supplementary material for: Clinico-pathological significance of exosome marker CD63 expression on cancer cells and stromal cells in gastric cancer
Source: PLoS One. 2018 Sep 17;13(9):e0202956. doi: 10.1371/journal.pone.0202956 (PMC6141093; doi:10.1371/journal.pone.0202956)
Supplement: S1 Table — (XLSX) [file pone.0202956.s001.xlsx]

## Sheet: CD63 IHC (180730-2).xls
Case number	tumor CD63	Stroma CD63	age	sex	day	survival	Macroscopic type	Histologic type	Tumor depth	Lymph node metastasis	Lymphatic invasion	Venous invasion	tumor size
1	0	0	0	1	1517	1	0	0	0	0	1	1	0
2	0	1	1	0	465	0	0	0	0	0	0	0	0
3	0	0	1	0	1620	1	0	0	0	0	0	0	0
4	0	0	1	1	77	0	0	0	0	1	1	0	0
5	1	1	0	0	1825	1	0	0	1	0	0	0	1
6	1	0	0	1	1214	0	0	0	1	1	1	0	0
7	1	1	1	0	401	0	1	1	1	0	1	0	1
8	1	1	1	1	232	0	1	1	1	1	1	0	1
9	0	0	0	1	1804	1	0	0	0	0	0	0	1
10	1	0	1	1	1091	0	0	1	0	0	0	0	1
11	0	0	0	1	58	0	1	1	1	1	1	1	1
12	1	0	1	1	511	0	0	1	1	1	1	0	1
13	0	0	1	0	1742	1	0	0	0	0	1	0	0
14	1	0	0	1	346	0	1	1	1	1	1	0	1
15	1	1	0	1	1825	1	0	1	0	1	1	0	0
16	0	1	1	1	1825	1	0	0	0	0	1	0	0
17	0	1	1	0	268	1	1	1	1	1	1	0	1
18	1	0	1	0	391	1	0	0	0	0	0	0	1
19	0	0	1	0	1460	0	0	1	0	0	0	0	0
20	0	0	1	1	507	0	0	0	0	0	1	0	1
21	0	0	0	1	1825	1	0	0	0	0	0	0	0
22	0	1	0	1	1825	1	0	0	1	1	1	0	1
23	1	1	0	1	1461	1	0	0	0	1	1	0	0
24	1	0	1	1	1665	0	0	1	1	1	1	0	1
25	0	0	0	1	1825	1	0	0	0	0	0	0	0
26	0	1	0	0	1758	1	0	1	0	1	0	0	1
27	1	1	0	1	1821	1	0	0	1	0	1	0	0
28	1	1	1	1	1825	1	0	0	0	1	1	0	1
29	0	0	1	1	1825	1	0	0	1	1	1	1	1
30	0	0	1	1	430	0	0	0	0	0	1	0	0
31	1	1	1	1	418	0	0	0	1	1	1	0
32	0	0	1	1	1463	1	0	0	0	0	0	0	0
33	1	0	0	0	1825	1	0	1	0	0	1	0	0
34	0	0	1	1	1620	1	0	0	0		0	0	1
35	1	0	1	1	319	0	1	1	1	1	1	0	1
36	1	0	0	1	1825	1	0	1	0	1	1	0	0
37	1	1	0	0	1825	1	0	1	1	0	1	0	0
38	0	0	1	1	1825	1	0	1	0	0	0	0	0
39	1	1	1	0	1825	1	0	0	0	0	0	0	0
40	1	1	1	1	397	0	1	1	1	1	1	0	1
41	0	0	1	0	1825	1	0	1	0	0	0	0	0
42	1	1	1	0	624	0	0	0	1	1	1	1	1
43	1	0	1	1	1417	0	0	0	1	1	1	1	1
44	0	0	1	1	177	0	0	0	1	1	1	1	1
45	1	1	1	1	1825	1	0	0	0	0	0	0	0
46	0	0	0	0	1819	1	0	1	0	0	0	0	0
47	0	0	1	1	1613	1	0	0	1	0	1	0	1
48	0	0	0	0	1825	1	0	1	1	0	1	1	0
49	0	0	1	0	1759	1	0	1	1	1	1	1	0
50	1	0	0	1	1148	0	1	1	1	1	1	0	1
51	0	1	1	1	1825	1	0	0	1	1	1	0	1
52	1	0	0	1	160	0	1	1	1	1	1	0	1
53	1	1	1	1	1096	0	0	0	0	0	0	0	0
54	0	0	1	1	1825	1	0	0	0	0	0	0	0
55	0	0	1	1	1448	1	0	0	0	0	0	0	0
56	1	0	1	1	143	0	1	1	1	1	1	1	1
57	1	0	1	1	1436	1	0	0	1	1	1	0	1
58	1	1	0	1	1825	1	0	1	1	1	1	0	1
59	1	1	0	1	1660	1	0	0	0	0	1	1	0
60	1	1	1	1	1825	1	0	0	1	1	1	0	1
61	1	0	1	0	938	0	0	0	1	1	1	1	1
62	0	0	0	1	343	0	1	1	1	1	0	0	1
63	0	0	0	1	1825	1	0	0	0	0	1	0	0
64	0	1	1	1	1825	1	0	0	1	1	0	0	0
65	0	0	0	1	713	0	1	1	1	1	1	1	1
66	1	1	1	0	1825	1	0	0	1	1	1	1	1
67	1	0	1	0	1392	1	0	0	1	1	1	0	1
68	0	0	0	1	208	0	0	0	1	1	1	1	1
69	1	0	1	0	1825	1	0	1	0	0	0	0	0
70	0	0	0	1	1825	1	0	0	0	0	1	1	0
71	0	0	0	1	1825	1	0	0	0	0	0	0	0
72	1	1	1	1	1825	1	0	0	0	0	0	0	1
73	0	1	0	1	1825	1	0	0	0	0	0	0	1
74	0	0	1	1	974	0	0	1	0	1	1	1	0
75	0	0	1	1	1825	1	0	0	0	0	0	0	0
76	0	0	0	1	1825	1	0	1	0	0	0	0	0
77	0	0	0	0	913	0	0	0	0	0	0	0	0
78	1	0	1	1	1825	1	0	0	0	0	0	0	0
79	0	0	1	1	166	0	1	0	1	1	1	1	1
80	0	0	1	1	1825	1	0	0	1	0	1	0	0
81	1	0	0	1	1330	1	0	0	0	0	0	0	0
83	0	0	1	0	1825	1	0	0	0	1	1	0	0
84	0	0	0	0	154	0	0	1	1	1	1	1	1
85	0	0	1	0	837	0	0	1	0	1	1	0	0
86	0	0	0	0	1809	1	0	1	0	0	0	0	0
87	0	0	0	0	1825	1	0	0	0	0	1	0	0
88	1	0	1	0	859	0	0	1	1	1	1	1	1
89	0	0	0	1	1811	1	0	0	0	0	0	0	1
90	1	1	0	1	1825	1	0	0	0	0	0	0	0
91	0	0	0	1	1280	1	0	0	0	0	0	0	0
92	0	0	0	1	723	0	0	0	0	1	1	1	0
93	0	0	1	0	1825	1	0	1	0	0	0	0	0
94	0	0	1	1	153	0	0	1	0	0	0	0	0
95	1	1	0	1	36	0	0	0	1	0	1	1	0
96	0	0	1	0	1825	1	0	0	0	0	0	0	0
97	1	0	1	1	1751	1	0	1	1	0	0	0	0
98	1	0	0	1	1349	0	0	1	1	1	1	1	1
99	1	0	0	0	426	0	0	1	1	1	1	0	1
100	1	0	1	1	1669	0	0	1	1	1	1	0	1
101	0	0	0	1	1825	1	0	1	0	0	0	0	0
102	0	0	0	0	1825	1	1	1	1	1	1	1	1
103	0	0	0	1	1825	1	0	0	0	0	0	0	0
104	0	0	1	1	1825	1	0	0	0	1	1	0	0
105	1	1	1	1	152	0	0	0	0	0	0	0	0
106	0	0	1	1	688	0	0	1	0	0	0	0	0
107	0	0	1	1	1825	1	0	0	0	0	0	0	0
108	1	0	0	1	1825	1	0	0	0	0	0	0	0
109	0	0	1	1	1825	1	0	0	0	0	0	0	0
110	0	0	0	1	1811	1	0	1	0	0	0	0	0
111	1	0	0	0	1825	1	0	0	0	1	1	0	0
112	1	1	0	1	1825	1	0	1	1	1	1	0	1
113	1	1	1	0	609	0	0	0	1	1	1	0	1
114	1	0	1	1	1825	1	0	0	0	1	1	0	0
115	0	0	1	0	1150	1	0	1	0	0	0	0	0
116	0	0	1	0	1825	1	0	1	0	0	0	0	0
117	0	0	0	1	1825	1	0	0	0	0	0	0	0
118	0	0	0	1	1825	1	0	0	0	0	0	0	0
119	0	0	0	1	1815	1	0	1	0		0	0	0
120	0	0	1	1	1825	1	0	0	0	0	0	0	1
121	0	0	1	1	846	0	1	1	1	1	1	1	1
122	0	0	1	1	846	0	0	1	0	0	1	0	0
123	1	0	1	1	1825	1	0	0	1	0	1	0	0
124	1	0	0	1	930	0	0	1	1	1	1	0	1
125	1	0	1	1	1825	1	0	0	1	1	1	0	0
126	1	0	0	1	1825	1	0	0	1	1	1	0	0
127	1	0	0	1	1825	1	0	0	0	0	1	0	0
128	1	0	1	1	1599	1	0	1	0	1	1	0	0
129	0	0	1	1	1825	1	0	0	0	0	0	0	0
130	1	1	1	1	1825	1	0	0	0	0	0	0	0
131	1	1	1	1	542	0	0	0	1	1	1	0	1
132	1	0	1	0	49	0	0	1	1	1	1	0	1
133	0	0	0	0	1825	1	0	0	0	0	0	0	0
134	1	0	1	1	251	0	0	1	1	1	1	0	1
135	1	0	1	1	260	0	0	0	1	1	1	0	1
136	0	0	1	1	1694	1	0	0	0	0	0	0	0
137	1	0	1	1	1825	1	0	0	0	0	0	0	0
138	0	0	1	1	1825	1	0	1	1	1	1	0	1
139	0	0	1	1	886	0	0	0	0	0	0	0	0
140	0	0	0	1	1825	1	0	1	0	1	1	1	0
141	0	0	0	1	77	0	1	1	1	1	1	1	1
142	1	0	0	0	1824	1	0	1	0	0	0	0	0
143	0	0	0	1	1181	1	0	0	0	0	1	0	0
144	1	0	0	1	1544	1	0	0	0	1	1	0	0
145	0	0	1	1	1825	1	0	0	0	0	1	0	0
146	0	0	0	1	1825	1	0	0	0	0	0	0	0
147	1	0	1	1	1825	1	0	1	1	0	1	0	1
148	0	0	1	1	1825	1	0	0	0	0	0	0	0
149	0	0	0	0	1825	1	0	1	1	1	1	0	1
150	0	0	0	0	1682	1	0	1	0	0	1	0	0
151	1	0	0	1	489	0	1	0	1	1	1	0	1
152	1	0	1	0	1800	1	0	1	0	0	0	0	0
153	0	0	0	1	1819	1	0	0	0	0	1	0	0
154	0	0	1	0	1825	1	0	1	0	0	0	0	0
155	0	0	0	1	1825	1	0	0	0	0	0	0	0
156	0	0	1	1	1728	1	0	1	1	1	1	0	1
157	1	0	0	0	655	0	1	1	1	1	1	0	1
158	1	0	0	0	262	0	0	0	1	1	1	0	1
159	0	0	0	1	1825	1	0	0	0	0	0	0	0
160	1	1	1	1	880	0	0	1	1	1	1	0	1
161	0	0	0	0	1825	1	0	1	0	0	0	0	0
162	1	0	1	1	1212	0	0	0	0	0	0	0	0
163	0	0	0	1	1825	1	0	0	1	1	0	0	1
164	1	1	0	1	1825	1	0	0	0	0	0	0	0
165	1	1	0	1	1825	1	0	0	0	0	0	0	0
166	1	0	0	1	1825	1	0	1	0	0	0	0	1
167	1	1	0	0	656	0	0	0	0	0	0	0	0
168	1	1	0	1	1755	1	0	0	0	0	0	0	0
169	0	1	0	0	1825	1	0	1	0	0	0	0	0
170	1	1	1	0	205	0	0	0	1	1		0	1
171	0	0	0	1	1825	1	0	0	0	0	0	0	0
172	1	0	1	1	908	0	0	0	1	1	0	1	1
173	1	0	1	0	443	0	0	0	0	1	1	0	0
174	0	0	1	1	1825	1	0	0	0	1	1	0	1
175	0	0	0	1	1694	1	0	1	1	0	1	0	0
176	1	1	1	1	950	0	1	0	1	1	1	0	1
177	0	0	1	1	1825	1	0	0	1	1	0	1	0
178	0	0	1	1	1825	1	0	1	0	1	1	0	0
179	1	1	1	1	638	0	1	1	1	1	1	1	1
180	1	1	0	0	1825	1	0	1	1	0	1	0	1
181	0	0	1	0	1825	1	0	0	0	0	0	0	0
182	0	0	1	1	1825	1	0	0	0	1	1	0	0
183	0	0	1	1	1825	1	0	1	0	0	1	0	0
184	1	1	1	0	641	0	1	1	1	1	1	0	1
185	0	0	0	1	1825	1	0	1	0	0	0	0	0
186	0	0	1	0	1825	1	0	0	0	0	0	0	0
187	0	0	0	0	1132	1	0	1	0	1	1	0	1
188	0	0	0	1	391	1	0	1	0	0	0	0	0
189	0	0	1	0	1825	1	0	1	0	0	0	0	0
190	0	0	0	1	1825	1	0	0	0	1	1	0	0
191	0	0	1	0	1825	1	0	1	0	0	0	0	0
192	1	1	1	0	1825	1	0	1	0	0	0	0	0
193	1	1	1	1	155	1	0	1	1	1	1	0	1
194	1	1	1	1	745	0	1	1	1	1	1	0	1
195	1	1	0	0	1825	1	0	0	1	0	1	0	1
196	1	0	0	0	208	0	1	1	1	1	0	0	1
197	0	0	1	0	1784	1	0	1	0	0	0	0	0
198	1	0	0	1	262	1	0	1	1	1	1	0	0
199	1	0	0	1	1825	1	0	0	0	0	0	0	0
200	1	0	1	1	169	1	0	1	1	0	1	1	1
201	0	0	0	1	1825	1	0	1	0	0	0	0	0
202	0	0	1	1	1825	1	0	1	1	1	1	0	1
203	1	1	1	1	526	0	0	1	1	1	1	1	1
204	1	1	0	0	1790	1	0	1	0	1	1	0	0
205	0	0	1	1	1308	1	0	1	1	1	1	0	1
206	1	0	0	1	1330	0	0	1	1	1	1	1	1
208	1	0	0	1	201	1	0	1	0	1	0	0	0
209	1	0	0	1	1800	1	0	1	0	0	0	0	0
211	0	0	1	1	1825	1	0	0	1	0	1	0	0
212	0	0	0	1	1804	1	0	1	0	0	0	0	0
213	1	1	0	0	1825	1	0	1	1	1	1	0	0
214	1	1	1	1	1825	1	0	0	1	1	1	0	1
215	1	0	1	1	39	0	0	1	1	1	1	0	1
216	1	0	0	1	284	0	0	1	1	1	1	0	1
217	1	0	1	0	1685	1	0	1	1	0	1	0	1
218	1	0	1	1	541	0	0	0	1	1	1	1	1
219	1	1	1	0	554	1	0	0	0	0	0	0	0
220	1	0	1	0	1695	1	0	1	0	0	0	0	0
221	1	0	0	1	913	1	0	0	0	0	1	0	0
222	0	0	1	1	1825	1	0	0	0	0	0	0	0
223	0	0	0	0	975	0	1	1	1	1	1	0	1
224	0	1	1	1	1419	1	0	0	1	0	0	0	1
225	0	0	1	0	1320	1	0	1	1	0	0	0	0
226	0	0	1	0	1825	1	0	0	1	1	1	1	0
227	0	0	1	1	1825	1	0	0	0	1	0	0	0
228	0	0	1	0	1769	1	0	0	1	0	0	0	1
229	1	0	1	1	1825	1	0	0	0	0	0	0	0
230	0	0	1	1	1319	1	0	1	0	1	1	0	0
231	1	0	0	1	1825	1	0	1	1	1	1	0	1
232	0	0	0	1	632	0	0	0	1	1	1	0	1
233	0	1	1	1	1279	0	1	1	1	1	1	1	1
234	0	0	1	1	383	0	0	1	1	1	1	0	1
235	0	0	1	1	1825	1	0	0	0	0	0	0	1
236	1	1	0	1	1807	1	0	0	1	0	1	1	1
237	1	1	0	1	1825	1	0	0	0	0	0	0	0
238	0	0	0	1	1825	1	0	0	0	0	0	0	0
239	0	0	1	1	1825	1	0	1	0	0	0	0	0
240	1	1	0	1	1825	1	0	1	0	0	0	0	0
241	0	0	0	0	1422	1	0	1	0	0	0	0	0
242	1	1	1	1	380	0	0	1	1	1	1	0	1
243	1	1	1	0	1716	1	0	1	0	0	1	1	0
244	1	1	1	1	593	0	0	1	1	1	1	1	1
245	1	0	1	1	169	1	1	1	1	1	1	1	1
246	1	0	0	1	224	0	1	1	1	1	0	0	1
247	1	1	1	1	1464	1	0	0	0	0	1	0	0
248	1	1	0	1	1825	1	0	0	0	0	0	0	0
249	1	0	1	0	57	0	0	0	0	0	0	0	0
250	0	0	0	0	1821	1	0	1	0	0	0	0	0
251	1	1	1	1	647	0	0	0	1	1	1	0	1
253	0	0	1	0	1825	1	0	1	1	1	0	0	0
254	0	0	0	0	1555	1	0	1	0	0	0	0	0
255	0	0	1	1	1825	1	0	0	1	1	1	1	1
256	1	0	0	1	1825	1	0	1	1	0	1	0	0
257	0	0	0	0	1825	1	0	0	0	0	0	0	0
258	1	0	1	0	239	0	0	0	1	1	1	1	0
259	0	0	1	1	1825	1	0	0	0	0	0	0	0
260	0	0	0	0	1825	1	0	1	0	0	0	0	0
261	1	0	0	1	1519	0	0	0	1	1	1	0	1
262	1	0	0	1	1825	1	0	1	0	0	0	0	0
263	1	1	0	1	1825	1	0	1	1	0	1	1	0
264	1	0	1	0	417	0	1	1	1	1	1	0	1
265	1	1	1	1	341	1	0	0	0	0	0	0	0
266	1	1	0	1	353	0	1	1	1	1	1	0	1
267	0	0	0	1	1825	1	0	0	0	1	0	0	0
268	0	0	1	1	1804	1	0	1	0	0	0	0	0
269	0	0	0	1	1825	1	0	1	0	0	0	0	1
270	0	0	0	1	1825	1	0	1	0	0	0	0	0
271	1	0	0	0	1825	1	0	1	0	0	1	0	0
272	0	0	1	0	1825	1	0	0	1	0	0	0	0
273	1	1	1	1	1825	1	0	0	1	1	1	1	1
274	1	1	1	1	1825	1	0	0	1	1	0	0	1
275	0	0	1	0	1804	1	0	1	0	0	0	0	0
276	1	0	0	1	1811	1	0	1	1	1	1	0	1
277	1	0	0	0	510	0	0	1	1	1	1	0	1
278	1	0	0	1	1825	1	0	1	1	1	1	0	1
279	0	0	0	1	1788	1	0	0	0	0	0	0	0
280	0	0	0	1	824	1	0	1	0	0	1	0	1
281	0	0	1	1	1825	1	0	0	0	0	0	0	0
282	0	0	1	1	1819	1	0	1	0	0	0	0	0
283	1	0	1	1	1825	1	0	1	0	0	0	0	0
284	0	0	0	1	1825	1	0	0	0	1	1	0	0
285	0	0	1	1	357	0	1	0	1	1	1	1	1
286	0	0	0	0	957	1	0	1	0	0	0	0	0
287	0	0	0	1	1357	1	0	0	0	0	1	0	0
288	1	1	1	1	1825	1	0	0	0	0	0	0	0
289	0	0	1	1	1764	1	0	0	0	0	0	0	0
290	1	0	0	1	1825	1	0	1	0	0	1	0	0
291	0	0	1	0	405	1	0	0	1	0	1	0	1
292	1	0	0	1	203	0	0	1	1	1	1	1	1
293	1	0	0	1	1744	1	0	1	1	0	1	0	1
294	1	1	1	0	1526	1	0	1	1	1	1	1	1
295	1	0	0	0	1825	1	0	0	0	0	1	0	1
296	1	0	0	0	179	0	1	1	1	1	1	0	1
297	0	0	0	1	1825	1	0	1	0	0	0	0	0
298	0	0	0	0	1013	0	0	1	0	1	1	0	0
299	0	0	1	1	222	0	0	0	0	0	0	0	0
300	1	1	1	1	1530	1	0	0	1	0	1	1	0
301	1	0	1	1	281	0	0	0	1	1	1	0	0
302	0	0	1	0	1819	1	0	1	0	0	0	0	0
303	0	0	0	1	1741	1	0	0	0	0	0	0	0
304	0	0	1	1	1200	1	0	0	1	1	1	1	1
305	0	0	0	1	1813	1	0	1	1	0	1	0	0
306	0	0	1	1	1744	0	0	1	1	0	1	0	0
307	1	0	1	0	1790	1	0	0	0	0	0	0	0
308	0	0	1	1	1807	1	0	0	0	1	1	0	0
309	0	0	1	0	1783	1	0	1	0	0	0	0	0
310	0	0	1	1	1405	1	0	1	0	1	1	0	1
311	1	0	1	0	1672	1	0	0	1	1	1	0	1
312	0	0	1	1	1749	1	0	1	0	0	0	0
313	0	0	1	1	1319	1	0	1	0	0	0	0	0
314	0	0	0	1	1749	1	0	0	0	1	1	0	0
315	0	0	1	1	145	1	0	1	1	0	0	0	1
316	0	0	0	0	1489	1	0	1	0	0	0	0	0
317	0	0	0	0	1595	1	0	1	0	0	0	0	0
318	1	0	1	1	1360	1	0	0	0	0	1	0	0
319	1	0	1	0	1756	1	0	0	0	0	1	1	0
320	0	0	0	1	1712	1	0	0	0	0	0	0	0
321	0	0	0	1	1734	1	0	1	0	0	0	0	0
322	0	0	0	0	1167	1	0	1	0	0	0	0	0
323	0	0	0	1	1675	1	0	1	0	0	0	0	0
324	0	0	0	1	1718	0	0	0	1	1	1	0	1
325	0	0	0	1	1744	1	0	1	0	0	0	0	0
326	1	0	1	1	1651	1	0	0	0	1	0	0	1
327	1	0	1	1	242	0	1	1	1	1	1	1	1
328	0	0	0	0	761	1	0	1	0	0	0	0	0
329	0	0	0	0	1637	1	0	1	0	0	0	0	0
330	1	0	1	1	1717	1	0	0	1	0	1	0	1
331	0	0	0	1	1603	0	0	1	1	1	1	1	1
332	0	0	0	1	498	0	0	0	0	1	1	1	1
333	0	0	1	0	1576	1	0	1	0	1	1	0	0
334	0	0	0	1	1720	1	0	0	0	0	0	0	0
335	1	0	0	1	393	0	1	1	1	1	1	0
336	0	0	0	1	1571	1	1	1	1	1	1	0	1
337	0	0	1	0	221	0	1	1	1	1	1	0	1
338	1	0	1	1	245	0	0	1	1	1	1	0	0
339	0	0	1	1	763	1	0	0	0	0	0	0	0
340	0	0	1	0	1688	1	0	1	0	1	1	0	0
341	0	0	1	1	33	1	0	1	0	0	0	0	0
342	0	0	0	1	719	1	0	1	0	0	0	0	0
343	0	0	0	0	1611	1	0	1	1	0	1	0	0
344	0	0	0	0	1552	1	0	1	1	1	1	0	0
345	0	0	1	1	1650	1	0	0	0	0	0	0	1
346	1	0	0	0	820	0	1	1	1	0	1	0	1
347	0	0	1	1	1697	1	0	0	0	0	0	0	0
348	0	0	1	1	1155	0	0	0	0	0	1	0	1
349	0	0	0	1	278	0	0	0	1	1	1	1	1
350	0	0	1	0	41	1	0	1	0	0	0	0	0
351	0	0	1	1	1655	1	1	1	1	1	1	0	1
352	0	0	1	1	1530	1	0	0	0	0	0	0	0
353	0	0	1	1	911	1	0	1	1	0	1	0	0
354	0	0	0	1	1558	1	0	1	0	0	0	0	0
355	0	0	1	0	1615	1	0	0	1	1	0	0	1
356	0	0	0	0	1580	1	1	1	1	1	1	0	1
357	0	0	1	1	1646	1	0	0	0	0	1	0	0
358	0	0	0	1	1653	1	0	1	0	0	0	0	0
359	0	0	1	0	169	0	0	1	1	1	1	0	0
360	1	1	1	1	1662	0	0	0	0	1	0	0	1
361	1	0	1	1	220	0	0	1	1	1	1	1	1
362	0	0	0	1	213	0	0	0	1	1	1	1	0
363	0	0	1	1	1624	1	0	1	0	0	0	0	0
364	0	0	1	1	1496	1	0	0	1	0	1	1	0
365	0	0	1	1	1641	1	0	1	0	0	0	0	0
366	0	0	0	0	572	0	1	1	1	1	1	0	1
367	1	0	0	1	1635	1	0	1	0	0	1	0	0
368	1	0	0	0	470	0	1	1	1	1	1	0	1
369	0	0	0	1	294	0	0	0	0	0	0	0	0
370	0	0	1	0	1621	1	0	0	0	0	0	0	0
371	0	0	1	1	1440	1	0	0	0	0	0	0	0
372	0	0	0	0	1578	1	0	1	0	0	0	0	0
373	0	0	1	1	1450	1	0	0	0	0	0	0	0
374	1	0	1	0	183	1	0	0	0	0	1	0	1
375	0	0	0	1	1566	1	0	1	0	0	1	0	0
376	0	0	0	1	733	1	0	0	0	1	1	0	0
377	0	0	1	1	1585	1	0	0	0	0	0	0	0
378	0	0	0	1	282	1	0	0	0	0	0	0	0
379	1	0	1	1	444	0	0	1	1	1	1	1	1
380	0	0	1	1	54	1	0	0	0	0	0	0	0
381	0	0	0	1	1586	1	0	0	0	1	1	0	1
382	0	0	0	0	1499	1	0	0	0	0	0	0	0
383	0	0	1	0	82	0	0	1	1	1	1	1	1
384	0	0	0	0	1268	1	0	0	0	0	0	0	0
385	0	0	1	1	737	0	0	1	1	0	1	1	1
386	1	0	0	1	1524	1	0	0	0	0	0	0	0
387	0	0	0	1	717	1	0	0	1	0	1	0	1
388	0	0	0	1	1444	1	0	1	0	0	0	0	0
389	0	0	0	1	1468	1	0	1	0	0	1	0	0
390	1	0	1	0	342	0	0	0	1	1	1	0	1
391	1	0	0	1	1511	1	0	1	0	1	1	1	1
392	1	0	0	0	351	0	1	1	1	1	1	1	1
393	1	0	0	1	1286	1	0	1	0	0	0	0	0
394	0	0	0	0	1497	1	0	0	0	0	0	0	0
395	0	0	0	0	1503	1	0	1	0	0	1	0	0
396	0	0	1	0	1405	1	0	0	0	0	0	0	0
397	0	0	1	0	1490	1	0	0	0	0	0	0	0
398	1	0	1	0	1079	0	0	1	1	1	1	0	0
399	0	0	0	0	1481	1	0	1	0	0	1	0	0
400	0	0	0	1	1504	1	0	1	0	0	0	0	0
401	0	0	1	0	1484	0	0	0	0	1	0	0	0
402	0	0	1	0	1331	1	0	0	1	0	0	0	0
403	0	0	0	0	577	1	0	1	1	1	1	1	0
404	0	0	0	1	1378	1	0	1	1	1	1	0	1
405	0	0	1	1	1461	1	0	0	0	0	0	0	0
406	0	0	1	0	693	1	0	1	1	1	1	1	1
407	1	0	1	0	542	0	1	1	1	1	1	0	1
408	0	0	0	0	1363	1	0	1	0	0	0	0	0
409	0	0	0	1	1387	1	0	0	1	1	0	0	0
410	0	0	0	0	1447	1	0	1	0	0	0	0	0
411	0	0	0	0	1399	1	0	0	0	0	0	0	0
412	1	0	1	1	1415	1	0	0	0	0	0	0	0
413	0	0	1	0	1460	1	0	0	0	0	0	0	0
414	1	0	1	0	319	0	0	0	1	1	1	0	1
415	1	0	0	0	1307	1	0	1	1	0	1	1	1
416	0	0	0	0	1373	1	0	0	0	0	0	0	0
417	0	0	0	0	1383	1	0	0	0	0	1	0	0
418	1	0	1	1	486	1	0	1	0	0	1	0	1
419	0	0	0	0	1312	1	0	0	1	0	1	1	1
420	0	0	1	1	677	0	1	1	0	1	1	1	1
421	1	1	1	0	1431	1	0	1	0	0	0	0	0
422	1	0	0	0	1433	1	0	1	0	0	0	0	0
423	0	0	1	0	1396	1	0	1	1	1	1	0	1
424	1	0	0	0	1317	1	0	0	0	0	0	0	0
425	0	0	0	0	1325	1	0	1	0	0	0	0	0
426	0	0	0	0	1384	1	0	1	1	0	0	0	0
427	1	1	1	0	1384	1	0	0	0	0	0	0	0
428	1	1	1	0	472	1	0	0	1	1	1	1	1
429	1	1	0	1	499	0	1	1	1	1	1	0	1
430	1	1	1	0	1408	1	0	0	0	0	0	0	0
431	0	0	1	1	1407	1	0	0	0	0	0	0	0
432	1	0	1	1	991	0	0	1	1	1	1	1	1
433	1	0	1	0	1286	1	0	0	1	0	1	0	0
434	1	0	1	0	18	0	0	1	1	1	1	0	1
435	1	0	1	0	362	1	0	0	0	1	1	0	1
436	0	0	1	1	95	1	0	1	1	1	1	0	0
437	0	0	0	0	764	1	0	0	0	1	0	0	0
438	1	0	1	0	1187	0	0	1	1	0	1	1	0
439	0	0	1	0	309	1	0	0	0	0	1	0	0
440	0	0	1	0	1217	1	0	1	1	0	1	1	1
441	0	0	1	0	1276	1	0	1	0	1	1	0	0
442	0	0	0	0	1110	1	0	0	0	0	0	0	0
443	0	0	0	0	1349	1	0	0	0	1	1	0	1
444	0	0	1	1	195	1	0	1	1	1	1	1	1
445	1	1	1	0	1293	1	0	1	0	0	1	1	0
446	1	1	0	0	1316	1	0	0	0	1	1	0	0
447	0	0	0	0	1242	1	0	1	0	0	0	0	0
448	0	0	1	1	449	1	0	1	0	0	0	0	0
449	1	0	0	0	1300	1	0	1	1	1	1	1	0
450	0	0	0	0	1244	1	0	1	0	1	1	0	0
451	0	0	1	0	1329	1	1	1	1	1	1	0	1
452	1	0	1	1	159	0	0	1	0	0	0	0	0
453	0	0	1	1	722	0	0	1	0	1	0	0	0
454	1	1	0	0	1317	1	0	0	0	0	1	1	0
455	1	0	0	0	381	0	0	1	1	1	1	0	1
456	0	0	0	1	1322	0	1	1	1	1	1	1	1
457	0	0	0	1	1079	1	0	1	0	0	0	0	0
458	1	0	0	1	454	0	1	1	1	1	1	0	1
459	1	0	1	1	430	0	0	0	0	1	1	0	0
460	1	0	0	1	268	0	0	0	1	1	1	0	1
461	1	0	1	0	1276	1	0	0	0	0	0	0	0
462	1	1	0	1	482	0	0	1	1	1	1	0	1
463	1	0	1	0	277	0	0	1	1	1	1	1	1
464	0	0	0	1	1170	1	0	1	0	0	0	0	0
465	1	0	0	1	1177	1	0	1	0	0	0	0	0
466	1	0	1	0	1243	1	0	1	0	0	0	0	0
467	0	0	1	0	803	1	0	0	1	1	1	1	1
468	0	0	0	0	251	0	1	1	1	1	1	1	1
469	0	0	0	0	1278	1	0	1	0	0	0	0	0
470	1	0	1	0	1161	1	0	1	0	0	1	0	0
471	0	0	1	1	1160	1	0	1	1	1	1	1	0
472	0	0	1	0	1196	1	0	0	0	0	0	0	0
473	0	0	1	0	1268	1	0	0	0	0	0	0	0
474	1	1	1	1	820	1	0	1	0	0	0	0	0
475	1	1	1	1	1240	1	0	1	1	1	1	0	1
476	1	0	0	1	563	0	1	1	1	1	1	0	1
477	0	0	1	0	1247	1	0	0	0	0	0	0	0
478	1	0	1	0	511	0	1	1	1	1	1	0	1
479	1	0	1	0	1069	1	0	1	0	0	0	0	1
480	0	0	1	0	1154	1	0	0	0	0	0	0	0
481	1	0	0	0	1175	1	0	1	0	0	0	0	0
482	0	0	1	1	1119	1	0	1	0	0	1	0	0
483	0	0	0	0	1172	1	0	1	0	0	0	0	0
484	1	1	0	1	1210	1	0	1	1	1	1	1	1
485	0	0	1	0	348	1	0	0	1	0	1	0	1
487	1	1	1	1	986	1	1	1	1	1	1	0	1
488	1	0	1	0	227	0	0	1	1	1	1	0	1
489	1	0	0	1	76	0	1	1	1	1	1	0	1
490	1	0	0	0	711	1	0	0	0	0	0	0	0
491	1	1	1	0	1215	1	1	0	1	1	1	0	1
492	0	0	0	0	407	0	0	0	1	1	1	1	0
493	0	0	0	0	1078	0	0	1	1	1	1	1	1
494	1	0	1	0	1167	1	0	0	0	0	0	0	1
495	1	0	1	0	790	0	0	1	1	1	1	0	1
496	1	0	0	0	496	1	0	1	1	1	1	0	0
497	0	0	0	0	1071	0	0	0	1	1	1	1	1
498	1	0	0	0	1095	1	0	1	0	0	0	0	0
499	1	0	0	0	1138	1	0	0	0	1	1	0	0
500	0	0	1	1	788	1	0	0	0	1	1	1	1
501	0	0	1	0	679	1	0	0	1	0	1	1	1
502	0	0	0	0	338	1	0	1	1	1	1	0	1
503	0	0	1	1	1068	1	0	0	0	0	0	0	0
504	1	0	1	1	885	0	1	1	1	1	0	0	1
505	1	1	1	1	265	0	0	0	1	1	1	0	0
506	0	0	1	0	1110	1	0	1	1	1	1	0	0
507	1	0	1	1	722	0	1	1	1	1	1	1	1
508	1	0	1	0	246	0	1	1	1	1	1	1	1
509	0	0	0	0	1110	1	0	1	0	0	0	0	0
510	0	0	1	0	1061	1	0	0	1	1	1	1	1
511	1	1	1	0	467	1	0	0	1	0	1	0	0
512	1	1	0	1	953	1	0	1	0	1	0	0	0
513	0	0	1	0	1071	1	0	0	0	0	1	0	0
514	0	0	1	1	1107	1	0	0	0	0	0	0	0
515	0	0	0	0	1096	1	0	1	0	0	1	0	0
516	0	0	1	0	770	1	0	0	0	0	0	0	0
517	0	0	1	0	1106	1	0	0	0	0	0	0	0
518	0	0	0	0	1081	1	0	0	0	1	0	0	0
519	0	0	0	0	939	1	0	1	0	0	0	0	0
520	0	0	1	1	204	1	0	0	0	0	1	0	0
521	0	0	0	1	992	1	0	0	0	0	0	0	0
522	0	0	1	0	894	1	0	1	0	1	1	0	0
523	1	1	1	0	1058	1	0	1	0	0	0	0	0
524	0	0	0	0	944	1	0	0	1	1	1	1	1
525	0	0	1	0	1015	1	0	1	0	0	1	0	0
526	1	1	1	0	872	1	0	0	0	0	0	0	0
527	1	1	0	0	978	1	0	1	0	0	1	0	0
528	1	0	1	0	264	0	0	0	1	1	1	1	1
529	0	0	1	0	1023	1	0	1	1	0	0	0	0
530	0	0	1	0	998	1	0	0	0	0	1	0	0
531	0	0	0	0	974	1	0	1	1	1	1	0	0
532	1	0	1	1	94	1	1	1	1	1	1	0	1
533	0	0	1	0	979	1	0	0	0	1	1	0	0
534	1	0	0	0	715	0	0	1	1	1	1	0	1
535	0	0	1	1	797	1	0	0	0	1	1	0	0
536	1	0	1	1	904	1	0	1	0	0	0	0	0
537	0	0	1	0	993	1	0	0	1	1	1	0	1
538	0	0	0	1	995	1	0	1	1	1	1	1	1
539	0	0	0	1	915	1	0	1	0	0	0	0	0
540	0	0	0	1	832	1	0	1	0	0	0	0	0
541	0	0	0	1	269	1	1	1	1	1	1	1	1
542	0	0	0	0	985	1	0	0	0	0	0	0	0
543	1	1	1	0	834	1	0	0	1	1	1	1	0
544	0	0	0	0	978	1	0	1	1	1	1	1	1
545	0	0	1	0	483	1	0	0	1	1	1	1	1
546	0	0	0	0	851	1	0	1	1	1	1	0	1
547	0	0	1	0	964	1	0	0	0	0	0	0	0
548	0	0	1	0	748	1	0	0	0	1	0	0	0
549	0	0	1	0	820	1	0	0	1	0	0	1	0
550	1	1	1	0	167	0	0	1	1	0	1	1	1
551	0	0	1	0	224	0	0	1	1	1	1	0	1
552	0	0	1	1	896	1	0	1	1	1	1	1	1
553	0	0	1	0	914	1	0	0	0	0	0	0	1
554	0	0	0	1	943	1	0	1	0	0	0	0	0
555	1	1	1	0	461	1	0	0	0	0	1	0	0
556	1	1	1	1	236	0	1	0	1	1	1	1	1
557	0	0	1	0	760	1	0	0	1	0	1	0	0
558	1	0	1	0	901	1	0	0	0	0	1	0	0
559	0	0	1	0	690	0	0	0	0	1	1	0	0
560	0	0	1	0	820	1	0	0	0	0	0	0	1
561	0	0	0	0	934	1	0	0	1	1	1	1	1
562	0	0	1	0	902	1	0	0	0	0	0	0	0
563	1	0	0	0	600	0	0	1	1	1	1	1	1
564	0	0	0	1	888	1	0	1	0	0	1	0	1
565	0	0	0	0	804	1	0	0	0	0	0	0	0
566	0	0	1	0	927	1	0	1	0	0	1	0	1
567	0	0	1	0	151	1	0	0	0	0	0	0	0
568	0	0	1	0	910	1	0	0	0	1	0	0	0
569	1	0	1	0	252	0	0	1	0	1	1	1	1
570	0	0	1	0	889	1	0	0	1	1	1	0	0
571	0	0	0	1	546	1	0	1	1	1	1	0	0
572	1	1	1	1	898	0	0	1	0	1	1	0	0
573	1	0	1	0	801	1	0	0	1	0	1	0	1
574	1	0	0	1	257	0	0	0	1	1	1	1	0
575	0	0	1	0	889	1	0	1	0	0	0	0	0
576	0	0	1	1	353	1	0	0	0	0	0	0	0
577	0	0	0	0	880	1	0	0	0	0	0	0	0
578	0	0	0	0	845	1	0	1	1	0	0	0	0
579	0	0	1	0	732	1	0	0	0	0	1	0	1
580	0	0	1	0	541	0	0	1	1	0	0	0	1
581	0	0	1	0	799	1	0	0	0	1	1	0	0
582	0	0	1	0	440	1	0	0	1	1	1	1	1
583	1	1	1	0	130	0	0	0	1	0	1	0	1
584	1	1	1	0	823	1	0	0	0	0	0	0	0
585	1	1	0	0	400	0	0	1	0	1	0	0	1
586	0	0	0	0	830	1	0	1	0	0	0	0	0
587	0	0	1	1	385	1	0	1	1	1	1	0	1
588	0	0	1	1	741	1	0	0	0	0	0	0	0
589	1	1	1	0	733	1	0	1	1	0	1	0	1
590	0	0	0	0	733	1	0	0	0	0	0	0	0
591	0	0	0	0	160	1	0	0	0	0	0	0	0
592	0	0	1	1	648	0	0	1	0	1	1	1	0
593	1	0	1	1	478	0	0	0	1	1	1	1	1
594	0	0	1	0	724	1	0	1	0	0	0	0	0
595	1	1	1	0	487	0	0	1	1	1	1	1	1
596	1	1	0	1	792	1	0	1	0	0	0	0	0
597	1	1	0	1	450	0	1	1	1	1	1	0	1
598	1	1	1	1	893	1	0	1	0	0	0	0	0
599	0	0	0	0	755	1	0	1	1	0	1	0	0
600	0	0	1	0	753	1	0	0	0	0	0	0	0
